# Supplementary material for: Sectoral Analysis of Corneal Thickness in Glaucoma and Healthy Eyes and Its Relationship with RNFL and Rim Area
Source: J Clin Med. 2026 Mar 21;15(6):2405. doi: 10.3390/jcm15062405 (PMC13027029; doi:10.3390/jcm15062405)
Supplement: Supplementary file 1 [file jcm-15-02405-s001.zip]

Archive with 1 entries (1 files):
- jcm-4153825-supplementary.pdf
